# Supplementary material for: Genome-Wide Identification and Expression Analysis of the HSF Gene Family in Ammopiptanthus mongolicus
Source: Curr Issues Mol Biol. 2024 Oct 14;46(10):11375–93. doi: 10.3390/cimb46100678 (PMC11505871; doi:10.3390/cimb46100678)
Supplement: Supplementary file 1 [file cimb-46-00678-s001.zip]

Archive with 1 entries (1 files):
- cimb-3213768-supplementary.pdf
